# Supplementary material for: Optimal complementary feeding practices among caregivers and their children aged 6–23 months in Kisoro district, Uganda
Source: BMC Nutr. 2022 Aug 16;8:81. doi: 10.1186/s40795-022-00581-0 (PMC9379229; doi:10.1186/s40795-022-00581-0)
Supplement: Supplementary file 1 — Additional file 1. [file 40795_2022_581_MOESM1_ESM.xls]

## Sheet: Sheet1
	Age at which child was given food other than breastmilk	Number of times child was given food/drinks previous day	Child breastfed previous day 1. Yes 2. No	1. Grains, roots & tubers				2. Legumes & Nuts	3. Milk & milk products	4. Flesh foods	5. Eggs	6. Vit. A rich fruits and vegetables	7. Other fruits and vegetables											Main occupation of respondent	None	VSLA/savings group	MCG/MIYCAN	CRCs/PTA	Disaster planning group	Farmers group	Religious group	Other				Access to Health Facility		Residence	Person that primarily cares for the children	Person that primarily collects firewood	Person that primarily fetches water	Chore Score	Main breadwinner	Marital status of respondent	Number of household members	HHsizerange	Number of children below 5 years	chnunder5catg	Functional Latrine Available
					dd6-11	dd12-17	dd18-23							numbergroups	diversity	bf6-8	bf9-23	mealfreq	acceptdietbf6-23	mealfreq9-11	mealfreq12-17	mealfreq18-23	mealfreq6-11											Groupsubscription
1	6 months and above	2	1	1	0	1	0	0	0	1	0	0	1	4	1	0	0	0	0	0	0	0	0	1	0	1	0	0	0	0	0		1	1	MIYCAN	3	4	1	2	2	2	0	2	1	6	1	2	1	0
2	6 months and above	3	1	1	0	0	1	0	0	0	0	0	1	3	0	0	1	1	0	0	0	1	0	1	0	0	1	0	0	0	0		1	1	MIYCAN	1	1	1	1	1	1	3	1	2	4	1	1	1	0
3	6 months and above	5	1	1	0	0	1	0	0	0	0	0	1	3	0	0	1	1	0	0	0	1	0	1	0	1	1	0	0	1	0	1	4	0	Livelihood	2	4	1	2	2	2	0	2	1	3	1	1	1	0
4	6 months and above	3	1	1	0	0	1	0	0	0	0	0	1	3	0	0	1	1	0	0	0	1	0	1	0	1	0	0	0	0	0		1	0	Livelihood	1	1	1	1	1	1	3	1	2	4	1	1	1	1
5	6 months and above	2	1	0	0	1	0	1	0	0	0	0	1	3	0	0	0	0	0	0	0	0	0	1	0	1	0	0	0	0	0		1	1	MIYCAN	3	4	1	2	2	2	0	2	1	6	1	2	1	0
6	6 months and above	5	1	1	0	1	0	0	1	0	0	0	1	4	1	0	1	1	1	0	1	0	0	1	0	1	1	0	0	1	0		3	0	Livelihood	2	4	1	2	2	2	0	2	1	7	2	2	1	0
7	6 months and above	3	1	1	0	0	1	0	0	0	0	0	1	3	0	0	1	1	0	0	0	1	0	1	0	1	1	0	0	0	0	1	3	1	MIYCAN	3	4	1	1	1	1	3	1	2	7	2	2	1	0
8	6 months and above	4	1	1	1	0	0	0	0	0	0	0	1	3	0	0	1	1	0	1	0	0	1	1	0	0	1	0	0	0	0		1	1	MIYCAN	3	4	1	1	1	1	3	2	1	5	1	2	1	0
9	6 months and above	4	1	1	0	1	0	0	0	0	0	0	1	3	0	0	1	1	0	0	1	0	0	1	0	1	1	0	0	1	0	1	4	0	Livelihood	1	1	1	2	2	2	0	2	1	3	1	1	1	0
10	6 months and above	2	1	1	0	1	0	0	0	0	0	0	1	3	0	0	0	0	0	0	0	0	0	1	0	1	0	0	0	0	0		1	0	Livelihood	1	1	1	2	2	2	0	1	1	6	1	2	1	0
11	3-5 months	3	1	1	1	0	0	0	0	0	0	0	1	3	0	0	1	1	0	1	0	0	1	1	0	1	0	0	0	0	0	1	2	0	Livelihood	2	4	1	2	2	2	0	2	1	5	1	1	1	0
12	6 months and above	5	1	1	0	0	0	1	1	1	1	1	0	6	1	0	1	1	1	0	1	0	0	1	0	1	1	0	0	0	0		2	0	Livelihood	2	4	1	1	1	1	3	2	1	8	2	2	1	0
13	6 months and above	2	1	0	1	0	0	0	0	0	0	1	1	3	0	1	0	1	0	0	0	0	1	1	0	0	1	0	0	1	0	1	3	1	MIYCAN	1	1	1	1	1	1	3	2	1	9	2	3	2	0
14	6 months and above	2	1	1	1	0	0	0	0	0	0	1	1	4	1	1	0	1	1	0	0	0	1	1	0	1	0	0	0	0	0		1	0	Livelihood	1	1	1	3	3	3	0	1	2	4	1	1	1	0
15	6 months and above	5	1	1	0	1	0	0	1	0	0	0	1	4	1	0	1	1	1	0	1	0	0	1	0	0	0	0	0	0	0	1	1	0	Livelihood	2	4	1	2	2	2	0	2	1	9	2	2	1	0
16	6 months and above	2	1	1	1	0	0	0	0	0	0	1	1	4	1	1	0	1	1	0	0	0	1	1	0	1	0	0	0	0	0	1	2	0	Livelihood	1	1	1	1	1	1	3	2	1	4	1	1	1	0
17	6 months and above	2	1	1	0	0	0	0	0	0	0	1	0	2	0	0	0	0	0	0	0	0	0	5	0	1	0	0	0	1	0		2	1	MIYCAN	1	1	1	1	1	1	3	1	1	5	1	2	1	0
18	6 months and above	2	1	1	0	0	0	0	0	0	0	1	0	2	0	0	0	0	0	0	0	0	0	1	0	0	0	0	0	1	0	1	2	0	Livelihood	1	1	1	3	3	3	0	2	1	4	1	1	1	1
19	3-5 months	3	1	1	0	0	0	1	0	0	0	0	0	2	0	0	1	1	0	0	0	1	0	1	0	1	1	0	0	0	0		2	0	Livelihood	1	1	1	3	3	3	0	2	2	7	2	1	1	0
20	3-5 months	3	1	1	0	0	0	1	0	0	0	0	0	2	0	0	1	1	0	0	0	1	0	1	0	1	0	0	0	0	0		1	1	MIYCAN	3	4	1	2	2	2	0	2	1	9	2	1	1	0
21	3-5 months	2	1	1	0	0	0	0	0	0	0	0	0	1	0	1	0	1	0	0	0	0	1	1	0	1	0	0	0	0	0	1	2	1	MIYCAN	1	1	1	2	2	2	0	2	1	11	2	3	2	0
22	3-5 months	2	1	1	0	0	0	0	0	0	0	0	0	1	0	1	0	1	0	0	0	0	1	1	0	1	0	0	0	0	0		1	0	Livelihood	3	4	1	2	2	2	0	1	2	5	1	1	1	0
23	6 months and above	3	1	1	1	0	0	0	0	0	0	0	1	3	0	0	1	1	0	1	0	0	1	1	0	1	0	0	0	0	0		1	0	Livelihood	2	4	1	2	2	2	0	2	1	7	2	2	1	0
24	3-5 months	2	1	1	0	0	0	0	0	0	0	0	0	1	0	1	0	1	0	0	0	0	1	3	0	1	0	1	0	0	0		2	0	Livelihood	2	4	1	1	1	1	3	2	1	5	1	1	1	0
25	6 months and above	6	1	1	0	1	0	1	0	1	1	1	1	7	1	0	1	1	1	0	1	0	0	1	0	1	0	0	0	0	0		1	0	Livelihood	2	4	1	2	2	2	0	2	1	8	2	1	1	0
26	6 months and above	3	1	1	1	0	0	0	0	0	0	0	1	3	0	0	1	1	0	1	0	0	1	1	0	1	0	0	0	0	0		1	0	Livelihood	1	1	1	2	2	2	0	2	1	6	1	1	1	0
27	3-5 months	6	1	1	0	0	0	0	0	1	0	0	0	2	0	1	0	1	0	0	0	0	1	1	0	1	0	0	0	0	0	1	2	0	Livelihood	2	4	1	2	2	2	0	2	1	10	2	2	1	0
28	6 months and above	3	1	1	0	0	1	1	0	0	0	0	1	4	1	0	1	1	1	0	0	1	0	1	0	1	0	1	0	0	0		2	0	Livelihood	2	4	1	1	1	1	3	2	1	6	1	1	1	0
29	3-5 months	6	1	1	0	0	0	0	0	1	0	0	0	2	0	1	0	1	0	0	0	0	1	1	0	0	0	0	0	1	0	1	2	0	Livelihood	1	1	1	2	2	2	0	1	1	5	1	1	1	0
30	6 months and above	3	1	1	0	0	1	1	0	0	0	0	1	4	1	0	1	1	1	0	0	1	0	1	0	1	1	0	0	0	0		2	1	MIYCAN	1	1	1	2	2	2	0	2	1	3	1	1	1	0
31	6 months and above	3	1	1	0	0	0	0	1	0	1	0	0	3	0	1	0	1	0	0	0	0	1	1	0	1	0	0	0	0	0	1	2	0	Livelihood	1	1	1	3	3	3	0	1	2	4	1	1	1	0
32	6 months and above	3	1	1	0	0	1	1	0	0	0	0	1	4	1	0	1	1	1	0	0	1	0	1	0	1	0	0	0	0	0		1	0	Livelihood	1	1	1	3	3	3	0	1	2	5	1	1	1	0
33	6 months and above	2	1	1	0	0	0	0	0	1	0	0	0	2	0	1	0	1	0	0	0	0	1	4	0	1	0	0	0	0	0		1	1	MIYCAN	1	1	1	2	2	2	0	2	1	6	1	5	2	0
34	6 months and above	4	1	1	0	1	0	0	0	0	0	0	1	3	0	0	1	1	0	0	1	0	0	1	0	1	1	0	0	0	0	1	3	0	Livelihood	1	1	1	2	2	2	0	2	1	4	1	1	1	0
35	6 months and above	3	1	1	0	0	0	0	1	0	1	0	0	3	0	1	0	1	0	0	0	0	1	1	0	1	0	0	0	1	0		2	0	Livelihood	2	4	1	2	2	2	0	2	1	8	2	1	1	0
36	3-5 months	3	1	1	1	0	0	0	0	0	0	0	1	3	0	0	1	1	0	1	0	0	1	2	0	1	1	0	0	1	0	1	4	1	MIYCAN	3	4	1	2	2	2	0	2	1	5	1	2	1	0
37	6 months and above	4	1	1	0	1	0	0	0	0	0	0	1	3	0	0	1	1	0	0	1	0	0	1	0	1	1	0	0	0	0	1	3	1	MIYCAN	3	4	1	2	2	2	0	2	1	4	1	2	1	0
38	6 months and above	4	1	1	0	0	0	0	0	0	1	0	0	2	0	0	1	1	0	0	0	1	0	1	0	1	1	0	0	0	0		2	1	MIYCAN	2	4	1	2	2	2	0	2	1	6	1	2	1	0
39	6 months and above	3	1	1	0	0	0	0	1	0	0	1	0	3	0	1	0	1	0	0	0	0	1	3	0	1	0	0	0	0	0		1	0	Livelihood	3	4	1	1	1	1	3	2	1	9	2	1	1	0
40	6 months and above	5	1	1	0	0	1	0	0	0	0	0	1	3	0	0	1	1	0	0	0	1	0	2	0	1	0	0	0	1	0		2	1	MIYCAN	3	4	1	2	2	2	0	2	1	6	1	3	2	0
41	6 months and above	2	1	1	1	0	0	0	0	1	0	0	1	4	1	1	0	1	1	0	0	0	1	4	0	1	1	0	0	0	0	1	3	1	MIYCAN	2	4	1	2	2	2	0	2	1	4	1	2	1	0
42	6 months and above	3	1	1	0	0	0	0	0	1	0	0	0	2	0	0	1	1	0	0	0	1	0	1	0	0	1	0	0	0	0	1	2	0	Livelihood	2	4	1	2	2	2	0	2	1	6	1	2	1	0
43	6 months and above	3	1	1	0	0	0	1	0	1	1	0	0	4	1	1	0	1	1	0	0	0	1	1	0	1	0	0	0	1	0	1	3	0	Livelihood	2	4	1	2	2	2	0	2	1	9	2	2	1	0
44	6 months and above	2	1	1	0	0	0	1	0	0	0	0	0	2	0	0	0	0	0	0	0	0	0	2	0	1	0	0	0	0	0		1	1	MIYCAN	2	4	1	2	2	2	0	2	1	7	2	2	1	0
45	6 months and above	4	1	1	1	0	0	0	0	0	0	0	1	3	0	0	1	1	0	1	0	0	1	1	0	1	0	0	0	0	0		1	1	MIYCAN	2	4	1	2	2	2	0	2	1	6	1	3	2	0
46	6 months and above	2	1	1	0	1	0	1	0	0	0	0	1	4	1	0	0	0	0	0	0	0	0	1	0	1	0	0	0	0	0		1	0	Livelihood	2	4	1	1	1	1	3	1	2	4	1	1	1	0
47	6 months and above	3	1	1	0	0	0	0	0	1	0	1	0	3	0	1	0	1	0	0	0	0	1	1	0	1	1	0	0	0	0	1	3	0	Livelihood	1	1	1	1	1	1	3	1	1	7	2	2	1	0
48	6 months and above	3	1	1	0	0	0	0	1	0	0	1	0	3	0	1	0	1	0	0	0	0	1	2	0	1	1	0	0	1	0	1	4	1	MIYCAN	2	4	1	2	2	2	0	2	1	4	1	1	1	0
49	6 months and above	3	1	1	1	0	0	0	0	0	0	0	1	3	0	1	0	1	0	0	0	0	1	1	0	0	1	0	0	0	0	1	2	0	Livelihood	3	4	1	2	2	2	0	2	1	5	1	1	1	0
50	6 months and above	3	1	1	1	0	0	0	1	0	0	0	1	4	1	1	0	1	1	0	0	0	1	3	0	1	0	0	0	0	0		1	0	Livelihood	2	4	1	2	2	2	0	2	1	4	1	2	1	0
51	6 months and above	6	1	1	1	0	0	1	0	0	0	0	1	4	1	0	1	1	1	1	0	0	1	1	0	1	1	0	0	0	0	1	3	1	MIYCAN	1	1	1	2	2	2	0	1	1	3	1	1	1	0
52	6 months and above	3	1	1	1	0	0	0	1	0	0	0	1	4	1	0	1	1	1	1	0	0	1	1	0	1	0	0	0	0	0	1	2	0	Livelihood	1	1	1	1	1	1	3	2	1	4	1	1	1	0
53	6 months and above	3	1	1	0	0	0	0	0	0	0	0	0	1	0	1	0	1	0	0	0	0	1	1	0	1	1	0	0	1	0	1	4	1	MIYCAN	3	4	1	2	2	2	0	2	1	5	1	2	1	0
54	6 months and above	3	1	1	1	0	0	0	1	0	0	0	1	4	1	0	1	1	1	1	0	0	1	1	0	1	1	0	0	1	0	1	4	0	Livelihood	3	4	1	2	2	2	0	2	1	10	2	3	2	0
55	6 months and above	3	1	1	1	0	0	0	0	1	1	0	1	5	1	0	1	1	1	1	0	0	1	3	0	1	0	0	0	1	0	1	3	0	Livelihood	1	1	1	2	2	2	0	2	1	5	1	2	1	0
56	6 months and above	3	1	1	1	0	0	0	0	0	0	0	1	3	0	1	0	1	0	0	0	0	1	1	0	1	0	0	0	0	0	1	2	0	Livelihood	3	4	1	2	2	2	0	2	1	6	1	1	1	0
57	6 months and above	2	1	1	0	0	1	0	0	0	0	0	1	3	0	0	0	0	0	0	0	0	0	1	0	1	0	0	0	0	0		1	0	Livelihood	2	4	1	2	2	2	0	2	1	7	2	2	1	0
58	6 months and above	3	1	1	0	0	0	1	0	0	0	0	0	2	0	0	1	1	0	0	1	0	0	1	0	1	0	0	0	0	0	1	2	0	Livelihood	1	1	1	1	1	1	3	2	1	4	1	2	1	0
59	6 months and above	4	0	1	0	0	0	1	0	0	0	1	0	3	0	0	1	1	0	0	1	0	0	1	0	1	1	0	0	0	0		2	0	Livelihood	1	1	1	1	1	1	3	1	2	4	1	3	2	0
60	6 months and above	2	1	1	0	0	1	0	0	0	0	0	1	3	0	0	0	0	0	0	0	0	0	1	0	0	1	0	0	1	0	1	3	1	MIYCAN	1	1	1	2	2	2	0	2	1	4	1	2	1	0
61	6 months and above	3	1	1	0	0	1	0	0	0	0	0	1	3	0	0	1	1	0	0	0	1	0	3	0	1	0	0	0	0	0		1	0	Livelihood	3	4	1	2	2	2	0	2	1	8	2	2	1	0
62	6 months and above	5	1	1	0	0	0	0	0	0	0	0	0	1	0	1	0	1	0	0	0	0	1	1	0	1	1	0	0	0	0	1	3	0	Livelihood	1	1	1	2	2	2	0	1	1	7	2	2	1	0
63	6 months and above	4	0	1	0	0	0	1	0	0	0	1	0	3	0	0	1	1	0	0	1	0	0	1	0	1	0	0	0	1	0		2	0	Livelihood	2	4	1	1	1	1	3	1	2	4	1	3	2	0
64	6 months and above	3	1	1	1	0	0	0	0	0	0	0	1	3	0	1	0	1	0	0	0	0	1	1	0	0	0	0	0	1	0	1	2	0	Livelihood	3	4	1	2	2	2	0	2	1	5	1	1	1	0
65	6 months and above	2	1	1	1	0	0	0	0	0	0	1	1	4	1	1	0	1	1	0	0	0	1	1	0	1	1	0	0	1	0		3	1	MIYCAN	3	4	1	1	1	1	3	1	2	3	1	2	1	1
66	6 months and above	3	1	1	1	0	0	0	0	0	0	0	1	3	0	1	0	1	0	0	0	0	1	1	0	1	1	0	0	0	0		2	0	Livelihood	1	1	1	2	2	2	0	1	1	9	2	1	1	0
67	3-5 months	2	0	1	0	0	1	0	0	0	0	0	1	3	0	0	0	0	0	0	0	0	0	5	0	1	0	0	0	0	0		1	0	Livelihood	2	4	1	1	1	1	3	2	1	6	1	1	1	0
68	6 months and above	5	1	0	0	0	0	0	1	0	0	0	0	1	0	1	0	1	0	0	0	0	1	1	0	0	1	0	0	1	0	1	3	0	Livelihood	2	4	1	2	2	2	0	2	1	5	1	3	2	0
69	3-5 months	2	0	1	0	0	1	0	0	0	0	0	1	3	0	0	0	0	0	0	0	0	0	1	0	0	0	0	0	1	0	1	2	0	Livelihood	1	1	1	1	1	1	3	1	2	3	1	1	1	0
70	3-5 months	4	1	1	1	0	0	0	0	0	0	0	1	3	0	0	1	1	0	1	0	0	1	1	0	1	1	0	0	0	0	1	3	0	Livelihood	2	4	1	2	2	2	0	2	1	5	1	2	1	0
71	3-5 months	3	0	1	0	0	1	0	0	0	0	0	1	3	0	0	1	1	0	0	0	1	0	5	0	1	0	0	0	0	0	1	2	0	Livelihood	3	4	1	2	2	2	0	2	1	4	1	1	1	0
72	3-5 months	3	0	1	0	0	1	0	0	0	0	0	1	3	0	0	1	1	0	0	0	1	0	1	0	1	0	0	0	0	0		1	0	Livelihood	2	4	1	3	3	3	0	1	2	4	1	1	1	0
73	6 months and above	3	1	1	0	0	1	0	0	0	0	0	1	3	0	0	1	1	0	0	0	1	0	1	0	0	0	0	0	1	0		1	1	MIYCAN	2	4	1	2	2	2	0	2	1	6	1	2	1	0
74	3-5 months	3	0	1	0	0	1	0	0	0	0	0	1	3	0	0	1	1	0	0	0	1	0	1	0	1	1	0	0	1	0	1	4	1	MIYCAN	3	4	1	1	1	1	3	1	2	5	1	1	1	0
75	6 months and above	5	1	1	0	0	0	0	0	1	0	0	0	2	0	0	1	1	0	1	0	0	1	2	0	0	0	0	0	0	0	1	1	1	MIYCAN	2	4	1	2	2	2	0	2	1	6	1	2	1	0
76	6 months and above	3	1	1	1	0	0	0	0	0	0	0	1	3	0	1	0	1	0	0	0	0	1	1	0	1	0	0	0	1	0		2	1	MIYCAN	3	4	1	2	2	2	0	2	1	12	2	4	2	0
77	6 months and above	3	1	1	0	0	1	0	0	0	0	0	1	3	0	0	1	1	0	0	0	1	0	4	0	0	1	0	0	0	0	1	2	0	Livelihood	1	1	1	2	2	2	0	2	1	5	1	2	1	0
78	6 months and above	3	1	1	0	0	1	0	0	0	0	0	1	3	0	0	1	1	0	0	0	1	0	3	0	1	0	0	0	0	0	1	2	1	MIYCAN	3	4	1	2	2	2	0	2	1	4	1	2	1	0
79	3-5 months	3	1	1	0	0	0	1	0	0	0	0	0	2	0	0	1	1	0	0	0	1	0	1	0	1	0	0	0	0	0		1	1	MIYCAN	3	4	1	2	2	2	0	1	1	9	2	1	1	0
80	3-5 months	2	1	1	0	0	0	1	0	0	0	0	0	2	0	1	0	1	0	0	0	0	1	3	0	1	0	0	0	0	0	1	2	1	MIYCAN	2	4	1	2	2	2	0	2	1	4	1	2	1	0
81	3-5 months	3	1	1	0	0	0	0	1	1	0	0	0	3	0	0	1	1	0	1	0	0	1	1	0	1	1	0	0	0	0		2	0	Livelihood	2	4	1	2	2	2	0	1	1	9	2	3	2	0
82	3-5 months	3	1	0	0	0	0	0	1	1	0	0	0	2	0	0	1	1	0	1	0	0	1	1	0	0	0	0	0	0	0	1	1	0	Livelihood	3	4	1	2	2	2	0	2	1	7	2	3	2	0
83	6 months and above	3	1	1	0	0	1	0	0	0	0	0	1	3	0	0	1	1	0	0	0	1	0	2	0	0	0	0	0	1	0		1	0	Livelihood	1	1	1	2	2	2	0	2	1	5	1	1	1	0
84	6 months and above	2	1	1	0	0	0	1	0	0	0	0	0	2	0	0	0	0	0	0	0	0	0	1	0	1	1	0	0	0	0	1	3	0	Livelihood	1	1	1	2	2	2	0	2	1	7	2	1	1	0
85	3-5 months	3	1	0	0	0	0	0	1	1	0	0	0	2	0	0	1	1	0	1	0	0	1	1	0	1	1	0	0	0	0		2	0	Livelihood	1	1	1	2	2	2	0	1	1	2	1	3	2	0
86	6 months and above	5	1	1	0	1	0	1	0	1	0	0	1	5	1	0	1	1	1	0	1	0	0	2	0	1	0	0	0	1	0	1	3	1	MIYCAN	2	4	1	2	2	2	0	2	1	9	2	3	2	0
87	6 months and above	3	0	1	0	1	0	0	1	0	0	0	1	4	1	0	1	1	1	0	1	0	0	1	0	0	1	0	0	0	0		1	0	Livelihood	2	4	1	1	1	1	3	1	2	6	1	1	1	0
88	6 months and above	6	1	0	0	0	0	0	1	0	0	0	0	1	0	1	0	1	0	0	0	0	1	1	0	0	0	0	0	1	0		1	0	Livelihood	2	4	1	2	2	2	0	2	2	4	1	2	1	0
89	3-5 months	3	1	0	0	0	0	0	1	1	0	0	0	2	0	0	1	1	0	1	0	0	1	1	0	0	0	0	0	1	0	1	2	0	Livelihood	1	1	1	2	2	2	0	2	1	4	1	1	1	0
90	6 months and above	2	1	1	0	0	0	1	0	0	0	0	0	2	0	0	0	0	0	0	0	0	0	4	0	1	0	0	0	0	0		1	0	Livelihood	1	1	1	2	2	2	0	2	1	7	2	1	1	0
91	3-5 months	3	1	1	0	0	1	0	0	0	0	0	1	3	0	0	1	1	0	0	0	1	0	3	0	1	0	0	0	0	0		1	0	Livelihood	1	1	1	2	2	2	0	2	1	7	2	3	2	0
92	3-5 months	3	1	1	0	0	1	0	0	0	0	0	1	3	0	0	1	1	0	0	0	1	0	1	0	1	1	0	0	1	0	1	4	0	Livelihood	3	4	1	2	2	2	0	2	1	4	1	1	1	0
93	6 months and above	2	1	1	0	0	0	0	0	0	0	0	0	1	0	0	0	0	0	0	0	0	0	1	0	1	1	0	0	0	0	1	3	1	MIYCAN	3	4	1	1	1	1	3	1	2	3	1	1	1	0
94	3-5 months	3	1	1	0	0	1	0	0	0	0	0	1	3	0	0	1	1	0	0	0	1	0	1	0	1	1	0	0	0	0	1	3	1	MIYCAN	1	1	1	2	2	2	0	2	1	7	2	3	2	0
95	3-5 months	3	1	1	0	0	1	0	0	0	0	0	1	3	0	0	1	1	0	0	0	1	0	1	0	0	1	0	0	0	0		1	0	Livelihood	1	1	1	2	2	2	0	2	1	8	2	3	2	0
96	6 months and above	2	1	1	0	0	0	0	0	0	0	0	0	1	0	0	0	0	0	0	0	0	0	2	0	1	1	0	0	0	0	1	3	1	MIYCAN	1	1	1	1	1	1	3	2	1	8	2	3	2	1
97	6 months and above	2	1	1	0	0	0	1	0	0	0	0	0	2	0	0	0	0	0	0	0	0	0	1	0	1	0	0	0	0	0	1	2	0	Livelihood	1	1	1	2	2	2	0	2	1	9	2	3	2	0
98	3-5 months	3	1	1	0	0	1	0	0	0	0	0	1	3	0	0	1	1	0	0	0	1	0	1	0	1	0	0	0	0	0	1	2	0	Livelihood	1	1	1	3	3	3	0	1	2	10	2	3	2	0
99	6 months and above	4	1	1	1	0	0	0	0	0	0	0	1	3	0	0	1	1	0	1	0	0	1	2	0	1	0	0	0	0	0		1	0	Livelihood	2	4	1	2	2	2	0	2	1	8	2	1	1	0
100	6 months and above	3	1	1	1	0	0	1	0	0	0	0	1	4	1	1	0	1	1	0	0	0	1	1	0	1	0	0	0	0	0		1	1	MIYCAN	3	4	1	1	1	1	3	2	1	8	2	2	1	1
101	3-5 months	3	1	1	0	0	1	0	0	0	0	0	1	3	0	0	1	1	0	0	0	1	0	1	0	1	0	0	0	1	0	1	3	0	Livelihood	2	4	1	2	2	2	0	2	1	6	1	3	2	0
102	6 months and above	3	1	1	1	0	0	0	0	0	0	0	1	3	0	1	0	1	0	0	0	0	1	1	0	1	1	0	0	0	0		2	1	MIYCAN	2	4	1	2	2	2	0	2	1	8	2	2	1	0
103	6 months and above	3	1	1	1	0	0	0	0	0	0	0	1	3	0	1	0	1	0	0	0	0	1	1	0	1	0	0	0	0	0		1	0	Livelihood	1	1	1	3	3	3	0	2	1	4	1	2	1	0
104	6 months and above	4	1	1	0	1	0	1	0	0	0	0	1	4	1	0	1	1	1	0	1	0	0	1	0	1	1	0	0	0	0	1	3	1	MIYCAN	2	4	1	1	1	1	3	2	1	6	1	2	1	0
105	6 months and above	4	1	1	0	0	0	0	1	1	0	0	0	3	0	0	1	1	0	0	0	1	0	1	0	1	1	0	0	0	0		2	0	Livelihood	2	4	1	1	1	1	3	1	2	3	1	1	1	0
106	6 months and above	2	1	1	0	0	0	0	0	0	0	0	0	1	0	0	0	0	0	0	0	0	0	1	0	1	1	0	0	1	0	1	4	0	Livelihood	2	4	1	2	2	2	0	2	1	6	1	1	1	0
107	6 months and above	4	0	1	0	0	0	0	1	1	0	0	0	3	0	0	1	1	0	0	0	1	0	2	0	0	0	0	0	1	0	1	2	0	Livelihood	1	1	1	1	1	1	3	1	2	6	1	1	1	0
108	6 months and above	4	1	1	0	0	1	0	0	1	0	0	1	4	1	0	1	1	1	0	0	1	0	3	0	1	0	0	0	1	0		2	0	Livelihood	1	1	1	2	2	2	0	2	1	4	1	2	1	0
109	6 months and above	5	0	1	0	0	1	0	0	0	0	0	1	3	0	0	1	1	0	0	0	1	0	1	0	1	1	1	0	1	0		4	0	Livelihood	1	1	1	1	1	1	3	1	2	3	1	1	1	0
110	6 months and above	5	1	1	0	1	0	0	0	0	0	0	1	3	0	0	1	1	0	0	1	0	0	1	0	1	1	0	0	1	0	1	4	1	MIYCAN	1	1	1	2	2	2	0	1	1	8	2	2	1	0
111	3-5 months	2	0	1	0	0	1	0	0	0	0	0	1	3	0	0	0	0	0	0	0	0	0	1	0	1	1	0	0	0	0	1	3	0	Livelihood	1	1	1	2	2	2	0	2	1	6	1	1	1	0
112	3-5 months	2	0	1	0	0	1	0	0	0	0	0	1	3	0	0	0	0	0	0	0	0	0	1	0	1	0	0	0	0	0		1	0	Livelihood	3	4	1	2	2	2	0	2	1	7	2	1	1	0
113	6 months and above	2	1	1	1	0	0	0	0	0	0	0	1	3	0	0	0	0	0	0	0	0	0	1	0	1	1	0	0	0	0	1	3	1	MIYCAN	2	4	1	1	1	1	3	1	1	6	1	2	1	0
114	3-5 months	2	0	1	0	0	1	0	0	0	0	0	1	3	0	0	0	0	0	0	0	0	0	1	0	1	1	0	0	0	0		2	0	Livelihood	1	1	1	1	1	1	3	1	2	4	1	1	1	0
115	6 months and above	2	1	1	0	0	0	1	0	0	0	0	0	2	0	0	0	0	0	0	0	0	0	1	0	1	0	0	0	0	0		1	1	MIYCAN	1	1	1	1	1	1	3	2	1	6	1	3	2	0
116	6 months and above	2	0	1	0	0	0	1	0	0	0	0	0	2	0	0	0	0	0	0	0	0	0	1	0	0	0	0	0	1	0		1	1	MIYCAN	3	4	1	2	2	2	0	2	1	4	1	1	1	0
117	6 months and above	4	1	1	0	1	0	0	0	0	0	1	1	4	1	0	1	1	1	0	1	0	0	2	1	0	0	0	0	0	0		1	0	Livelihood	1	1	1	2	2	2	0	2	1	5	1	2	1	0
118	6 months and above	2	0	1	0	0	0	1	0	0	0	0	0	2	0	0	0	0	0	0	0	0	0	1	0	1	0	0	0	0	0	1	2	0	Livelihood	2	4	1	2	2	2	0	2	1	5	1	1	1	0
119	6 months and above	3	1	1	0	0	0	0	0	1	0	0	0	2	0	0	1	1	0	1	0	0	1	2	0	1	1	0	0	1	0		3	0	Livelihood	3	4	1	3	3	3	0	2	1	3	1	1	1	0
120	6 months and above	4	1	1	1	0	0	0	0	0	1	0	1	4	1	0	1	1	1	1	0	0	1	4	0	1	0	0	0	0	0	1	2	0	Livelihood	1	1	1	2	2	2	0	2	1	9	2	1	1	0
121	6 months and above	6	1	1	1	0	0	0	0	0	0	0	1	3	0	0	1	1	0	1	0	0	1	1	0	1	0	0	0	1	0	1	3	0	Livelihood	1	1	1	2	2	2	0	2	1	4	1	2	1	0
122	6 months and above	6	1	1	0	0	0	0	0	0	0	0	0	1	0	0	1	1	0	0	0	1	0	2	0	1	0	0	0	0	0		1	0	Livelihood	1	1	1	2	2	2	0	2	1	7	2	2	1	0
123	6 months and above	3	1	1	0	0	0	0	0	1	1	0	0	3	0	0	1	1	0	0	1	0	0	2	0	1	1	0	0	0	0	1	3	0	Livelihood	2	4	1	2	2	2	0	1	1	9	2	3	2	0
124	6 months and above	6	0	1	0	0	1	0	0	0	0	0	1	3	0	0	1	1	0	0	0	1	0	1	0	0	0	0	0	0	0	1	1	0	Livelihood	2	4	1	2	2	2	0	2	1	6	1	1	1	0
125	6 months and above	3	0	1	0	0	0	0	0	1	0	0	0	2	0	0	1	1	0	0	1	0	0	3	0	0	0	0	0	0	0	1	1	0	Livelihood	1	1	1	3	3	3	0	2	1	7	2	1	1	0
126	6 months and above	3	1	1	0	1	0	1	0	1	0	0	1	5	1	0	1	1	1	0	1	0	0	1	0	1	0	0	0	1	0	1	3	1	MIYCAN	3	4	1	2	2	2	0	2	1	8	2	2	1	0
127	6 months and above	3	1	1	0	0	0	0	0	0	0	1	0	2	0	1	0	1	0	0	0	0	1	1	0	1	0	0	0	0	0		1	1	MIYCAN	2	4	1	2	2	2	0	2	1	5	1	3	2	0
128	6 months and above	1	0	1	0	0	0	0	0	0	0	0	0	1	0	0	0	0	0	0	0	0	0	5	0	1	0	0	0	0	0		1	0	Livelihood	1	1	1	2	2	2	0	2	1	8	2	1	1	0
129	3-5 months	2	0	1	0	0	0	0	0	1	0	0	0	2	0	0	0	0	0	0	0	0	0	1	0	1	1	0	0	0	0	1	3	0	Livelihood	3	4	1	2	2	2	0	1	1	5	1	1	1	0
130	6 months and above	2	0	1	0	0	0	1	0	0	0	0	0	2	0	0	0	0	0	0	0	0	0	2	0	1	0	0	0	0	0	1	2	0	Livelihood	2	4	1	2	2	2	0	1	1	6	1	1	1	0
131	6 months and above	2	0	1	0	0	0	1	0	0	0	0	0	2	0	0	0	0	0	0	0	0	0	1	0	1	0	0	0	1	0		2	0	Livelihood	1	1	1	1	1	1	3	1	2	5	1	1	1	0
132	3-5 months	2	1	1	0	0	0	0	0	0	0	0	0	1	0	0	0	0	0	0	0	0	0	1	0	1	0	0	0	1	0	1	3	0	Livelihood	2	4	1	2	2	2	0	2	1	5	1	2	1	0
133	3-5 months	2	1	1	0	0	1	0	0	0	0	0	1	3	0	0	0	0	0	0	0	0	0	4	0	1	0	0	0	1	0		2	1	MIYCAN	1	1	1	2	2	2	0	2	1	5	1	1	1	0
134	6 months and above	6	0	1	0	1	0	1	1	0	0	1	1	6	1	0	1	1	1	0	1	0	0	3	0	0	1	0	0	0	0		1	1	MIYCAN	3	4	1	2	2	2	0	2	1	5	1	2	1	0
135	6 months and above	3	1	1	0	0	1	1	0	0	0	0	1	4	1	0	1	1	1	0	0	1	0	1	0	0	1	0	0	0	0	1	2	1	MIYCAN	3	4	1	1	1	1	3	2	1	6	1	2	1	0
136	6 months and above	2	0	1	0	0	1	0	0	0	0	0	1	3	0	0	0	0	0	0	0	0	0	1	0	1	1	0	0	0	0	1	3	0	Livelihood	3	4	1	2	2	2	0	2	1	6	1	1	1	0
137	6 months and above	3	1	1	0	1	0	0	0	0	0	0	1	3	0	0	1	1	0	0	1	0	0	1	0	1	1	0	0	1	0		3	0	Livelihood	2	4	1	2	2	2	0	2	1	4	1	2	1	0
138	3-5 months	2	0	1	0	0	1	0	0	0	0	0	1	3	0	0	0	0	0	0	0	0	0	4	0	1	0	0	0	0	0		1	0	Livelihood	1	1	1	3	3	3	0	2	2	4	1	1	1	0
139	6 months and above	5	1	1	0	0	0	1	0	0	0	0	0	2	0	0	1	1	0	1	0	0	1	1	0	1	0	0	0	1	0	1	3	0	Livelihood	1	1	1	2	2	2	0	2	1	4	1	2	1	0
140	6 months and above	6	0	1	0	0	0	1	0	0	0	0	0	2	0	0	1	1	0	0	0	1	0	1	0	1	0	1	0	1	0	1	4	1	MIYCAN	3	4	1	2	2	2	0	2	1	3	1	1	1	0
141	6 months and above	6	1	1	0	1	0	0	0	0	0	0	1	3	0	0	1	1	0	0	1	0	0	1	0	1	0	0	0	0	0	1	2	1	MIYCAN	2	4	1	1	1	1	3	2	1	8	2	2	1	0
142	6 months and above	3	1	1	0	0	0	1	0	0	0	0	0	2	0	1	0	1	0	0	0	0	1	1	0	1	1	0	0	1	0		3	0	Livelihood	2	4	1	1	1	1	3	1	2	8	2	3	2	0
143	6 months and above	2	0	1	0	0	0	0	0	1	0	0	0	2	0	0	0	0	0	0	0	0	0	1	0	1	1	0	0	0	0		2	0	Livelihood	1	1	1	1	1	1	3	2	1	8	2	2	1	0
144	3-5 months	1	0	1	0	0	0	0	0	1	0	0	0	2	0	0	0	0	0	0	0	0	0	5	0	1	1	0	0	1	0		3	0	Livelihood	1	1	1	1	1	1	3	1	2	4	1	1	1	0
145	3-5 months	1	0	1	0	0	1	0	0	0	0	0	1	3	0	0	0	0	0	0	0	0	0	5	0	1	0	0	0	0	0	1	2	0	Livelihood	3	4	1	2	2	2	0	2	1	4	1	1	1	0
146	6 months and above	2	0	1	0	0	0	0	0	0	0	0	0	1	0	0	0	0	0	0	0	0	0	1	0	1	0	0	0	0	0	1	2	1	MIYCAN	2	4	1	2	2	2	0	2	1	5	1	1	1	0
147	6 months and above	4	1	1	0	0	1	0	0	1	0	0	1	4	1	0	1	1	1	0	0	1	0	1	0	1	0	0	0	0	0		1	1	MIYCAN	2	4	1	2	2	2	0	1	1	3	1	1	1	0
148	6 months and above	3	1	1	0	1	0	0	0	0	0	0	1	3	0	0	1	1	0	0	1	0	0	1	0	1	0	0	0	0	0		1	0	Livelihood	1	1	1	2	2	2	0	2	1	7	2	2	1	0
149	6 months and above	2	1	1	1	0	0	0	0	0	0	0	1	3	0	0	0	0	0	0	0	0	0	1	0	1	0	0	0	0	0		1	0	Livelihood	3	4	1	1	1	1	3	1	2	4	1	1	1	0
150	6 months and above	2	1	1	0	0	0	0	0	1	0	0	0	2	0	0	0	0	0	0	0	0	0	1	0	1	0	0	0	0	0	1	2	0	Livelihood	1	1	1	2	2	2	0	1	1	5	1	1	1	0
151	6 months and above	2	1	1	0	0	0	0	0	1	0	0	0	2	0	0	0	0	0	0	0	0	0	1	0	1	0	0	0	0	0		1	0	Livelihood	1	1	1	3	3	3	0	2	1	11	2	2	1	0
152	6 months and above	6	1	0	0	0	0	0	1	0	0	0	0	1	0	1	0	1	0	0	0	0	1	1	0	0	0	0	0	1	0		1	1	MIYCAN	2	4	1	2	2	2	0	1	1	5	1	2	1	0
153	6 months and above	3	1	1	0	1	0	0	0	1	0	0	1	4	1	0	1	1	1	0	1	0	0	1	0	1	0	0	0	0	0		1	1	MIYCAN	2	4	1	2	2	2	0	2	1	5	1	2	1	0
154	6 months and above	1	1	1	0	0	0	0	0	0	0	0	0	1	0	0	0	0	0	0	0	0	0	1	0	0	0	0	0	0	0	1	1	0	Livelihood	2	4	1	3	3	3	0	2	1	3	1	1	1	0
155	6 months and above	2	1	1	0	0	0	0	0	1	0	0	0	2	0	1	0	1	0	0	0	0	1	1	0	1	1	0	0	0	0	1	3	1	MIYCAN	3	4	1	2	2	2	0	2	1	4	1	2	1	0
156	6 months and above	6	1	0	0	1	0	0	0	1	0	0	1	3	0	0	1	1	0	0	1	0	0	3	0	0	1	0	0	0	0		1	0	Livelihood	2	4	1	2	2	2	0	2	1	2	1	1	1	0
157	6 months and above	2	0	1	0	0	0	0	0	1	0	0	0	2	0	0	0	0	0	0	0	0	0	1	0	1	0	0	0	0	0		1	0	Livelihood	1	1	1	2	2	2	0	2	1	5	1	1	1	0
158	6 months and above	3	1	0	0	1	0	0	0	0	0	0	1	2	0	0	1	1	0	0	1	0	0	1	0	1	1	0	0	0	0	1	3	1	MIYCAN	2	4	1	2	2	2	0	2	1	3	1	1	1	0
159	6 months and above	2	0	1	0	0	1	0	0	0	0	0	1	3	0	0	0	0	0	0	0	0	0	5	0	1	0	0	0	1	0	1	3	0	Livelihood	1	1	1	3	3	3	0	2	1	3	1	1	1	0
160	6 months and above	3	1	1	0	0	0	1	0	0	0	0	0	2	0	0	1	1	0	0	1	0	0	1	0	1	1	0	0	0	0	1	3	0	Livelihood	2	4	1	2	2	2	0	1	1	10	2	2	1	0
161	3-5 months	3	1	1	0	0	0	0	0	1	0	0	0	2	0	0	1	1	0	0	0	1	0	1	0	1	0	0	0	0	0	1	2	0	Livelihood	2	4	1	1	1	1	3	1	2	4	1	1	1	0
162	3-5 months	2	1	1	1	0	0	0	0	1	0	0	1	4	1	1	0	1	1	0	0	0	1	1	0	0	0	0	0	0	0	1	1	0	Livelihood	2	4	1	2	2	2	0	2	1	4	1	1	1	0
163	6 months and above	6	0	1	0	0	0	1	1	1	0	0	0	4	1	0	1	1	1	0	0	1	0	1	0	1	0	0	0	1	0		2	0	Livelihood	2	4	1	2	2	2	0	2	1	6	1	2	1	0
164	6 months and above	1	1	1	0	0	0	0	0	0	0	0	0	1	0	0	0	0	0	0	0	0	0	1	0	1	0	0	0	1	0	1	3	0	Livelihood	2	4	1	1	1	1	3	2	1	5	1	1	1	0
165	6 months and above	3	0	1	0	0	0	1	1	1	0	0	0	4	1	0	1	1	1	0	1	0	0	5	0	1	1	0	0	0	0	1	3	0	Livelihood	1	1	1	1	1	1	3	2	1	3	1	1	1	0
166	6 months and above	3	1	1	0	0	0	0	0	1	0	0	0	2	0	0	1	1	0	0	1	0	0	2	0	1	1	0	0	1	0	1	4	0	Livelihood	2	4	1	2	2	2	0	2	1	5	1	1	1	0
167	6 months and above	2	0	1	0	0	0	0	0	1	0	0	0	2	0	0	0	0	0	0	0	0	0	5	0	1	1	0	0	0	0	1	3	0	Livelihood	1	1	1	3	3	3	0	1	2	3	1	1	1	0
168	6 months and above	4	1	1	0	0	0	0	0	1	0	0	0	2	0	1	0	1	0	0	0	0	1	1	0	1	0	0	0	0	0		1	1	MIYCAN	3	4	1	2	2	2	0	2	1	5	1	3	2	0
169	6 months and above	6	1	1	0	0	0	1	0	1	0	0	0	3	0	0	1	1	0	0	1	0	0	3	0	1	0	0	0	0	0	1	2	0	Livelihood	1	1	1	3	3	3	0	2	1	12	2	2	1	0
170	6 months and above	3	1	1	0	0	0	1	0	0	0	0	0	2	0	0	1	1	0	0	1	0	0	1	0	1	1	0	0	0	0	1	3	0	Livelihood	3	4	1	1	1	1	3	1	2	5	1	1	1	0
171	6 months and above	5	1	1	0	0	0	0	0	0	0	0	0	1	0	0	1	1	0	0	0	1	0	1	0	0	0	0	0	1	0	1	2	0	Livelihood	2	4	1	2	2	2	0	2	1	8	2	1	1	0
172	6 months and above	5	1	1	0	0	0	0	0	0	0	0	0	1	0	1	0	1	0	0	0	0	1	1	0	1	1	0	0	0	0	1	3	0	Livelihood	2	4	1	2	2	2	0	2	1	8	2	2	1	0
173	3-5 months	3	1	1	0	0	0	0	0	1	0	0	0	2	0	0	1	1	0	0	0	1	0	1	0	0	0	0	0	1	0		1	0	Livelihood	1	1	1	1	1	1	3	2	1	8	2	1	1	1
174	6 months and above	2	1	1	0	0	0	0	0	0	0	0	0	1	0	1	0	1	0	0	0	0	1	1	0	0	0	0	0	0	0	1	1	1	MIYCAN	1	1	1	1	1	1	3	2	1	4	1	1	1	0
175	6 months and above	3	1	1	0	0	0	0	1	0	0	0	0	2	0	0	1	1	0	0	1	0	0	1	0	1	0	0	0	0	0		1	0	Livelihood	1	1	1	1	1	1	3	1	1	5	1	2	1	0
176	6 months and above	4	1	1	0	0	0	1	0	1	0	0	0	3	0	0	1	1	0	0	1	0	0	1	0	1	1	0	0	1	0		3	1	MIYCAN	2	4	1	2	2	2	0	2	1	10	2	2	1	0
177	6 months and above	3	0	1	0	0	0	1	0	0	0	0	0	2	0	0	1	1	0	0	0	1	0	1	0	1	0	0	0	0	0		1	0	Livelihood	3	4	1	2	2	2	0	2	1	8	2	2	1	0
178	6 months and above	2	0	1	0	0	0	0	0	1	0	0	0	2	0	0	0	0	0	0	0	0	0	1	0	1	1	0	0	0	0		2	0	Livelihood	1	1	1	2	2	2	0	2	1	10	2	2	1	0
179	6 months and above	3	1	1	0	0	0	1	0	0	0	0	0	2	0	1	0	1	0	0	0	0	1	1	0	1	1	1	0	1	0	1	5	1	MIYCAN	3	4	1	2	2	2	0	2	1	4	1	2	1	0
180	6 months and above	4	1	1	0	0	0	1	0	0	0	0	0	2	0	0	1	1	0	0	1	0	0	1	0	1	1	0	0	0	0		2	0	Livelihood	1	1	1	1	1	1	3	2	1	3	1	2	1	0
181	6 months and above	2	1	1	0	0	0	1	0	1	0	0	0	3	0	1	0	1	0	0	0	0	1	4	0	1	0	0	0	0	0		1	0	Livelihood	1	1	1	2	2	2	0	2	1	7	2	2	1	0
182	6 months and above	4	1	1	0	0	0	0	0	1	0	0	0	2	0	0	1	1	0	0	0	1	0	4	0	1	1	0	0	1	0	1	4	1	MIYCAN	1	1	1	1	1	1	3	2	1	9	2	2	1	0
183	3-5 months	5	1	1	0	0	0	0	0	0	0	0	0	1	0	0	1	1	0	0	1	0	0	1	0	1	0	0	0	0	0		1	1	MIYCAN	3	4	1	2	2	2	0	2	1	3	1	1	1	0
184	6 months and above	3	1	1	0	0	0	0	0	0	0	0	0	1	0	0	1	1	0	0	1	0	0	1	0	0	1	0	0	0	0		1	1	MIYCAN	1	1	1	2	2	2	0	1	1	3	1	1	1	0
185	3-5 months	2	0	1	0	0	0	1	0	0	0	0	0	2	0	0	0	0	0	0	0	0	0	1	0	1	1	0	0	0	0		2	0	Livelihood	2	4	1	3	3	3	0	2	1	10	2	2	1	0
186	3-5 months	3	0	1	0	0	0	0	0	1	0	0	0	2	0	0	1	1	0	0	0	1	0	1	0	1	0	0	0	1	0	1	3	0	Livelihood	1	1	1	3	3	3	0	1	2	3	1	1	1	0
187	3-5 months	3	0	1	0	0	0	1	0	1	0	0	0	3	0	0	1	1	0	0	1	0	0	4	0	1	0	0	0	0	0	1	2	0	Livelihood	1	1	1	2	2	2	0	2	1	4	1	1	1	0
188	3-5 months	3	0	1	0	0	0	0	0	0	0	0	0	1	0	0	1	1	0	0	0	1	0	1	0	1	0	0	0	0	0		1	0	Livelihood	2	4	1	2	2	2	0	2	1	8	2	1	1	0
189	3-5 months	3	1	1	0	0	0	0	0	0	0	0	0	1	0	0	1	1	0	0	0	1	0	3	0	1	0	0	0	1	0	1	3	1	MIYCAN	2	4	1	2	2	2	0	2	1	3	1	1	1	0
190	6 months and above	2	1	1	0	0	0	0	0	0	0	0	0	1	0	0	0	0	0	0	0	0	0	1	0	1	0	0	0	1	0	1	3	1	MIYCAN	3	4	1	2	2	2	0	2	1	8	2	2	1	0
191	6 months and above	3	1	1	0	0	0	0	1	1	0	0	0	3	0	0	1	1	0	1	0	0	1	1	0	0	1	0	0	0	0		1	1	MIYCAN	3	4	1	1	1	1	3	2	1	5	1	5	2	0
192	6 months and above	3	1	1	0	0	0	1	0	0	0	0	0	2	0	0	1	1	0	0	0	1	0	1	0	1	0	0	0	0	0	1	2	0	Livelihood	3	4	1	1	1	1	3	1	2	3	1	1	1	0
193	6 months and above	3	1	1	0	0	0	0	0	0	0	0	0	1	0	1	0	1	0	0	0	0	1	1	0	1	1	0	0	1	0		3	0	Livelihood	1	1	1	3	3	3	0	2	1	3	1	1	1	0
194	6 months and above	3	1	1	0	0	0	1	0	0	0	0	0	2	0	0	1	1	0	0	1	0	0	1	0	1	0	0	0	0	0		1	1	MIYCAN	3	4	1	2	2	2	0	2	1	8	2	2	1	0
195	6 months and above	3	1	1	0	0	0	0	0	1	0	0	0	2	0	0	1	1	0	0	1	0	0	1	0	0	0	0	0	0	0	1	1	1	MIYCAN	2	4	1	2	2	2	0	2	1	10	2	2	1	0
196	6 months and above	3	0	1	0	0	0	0	0	1	0	0	0	2	0	0	1	1	0	0	0	1	0	1	0	1	0	0	0	0	0		1	0	Livelihood	2	4	1	2	2	2	0	2	1	6	1	1	1	0
197	6 months and above	3	0	1	0	0	0	0	0	1	0	0	0	2	0	0	1	1	0	0	0	1	0	5	0	0	1	0	0	0	0	1	2	0	Livelihood	3	4	1	1	1	1	3	1	1	6	1	1	1	0
198	6 months and above	2	1	1	0	0	0	1	0	1	0	0	0	3	0	1	0	1	0	0	0	0	1	1	0	0	0	0	0	1	0	1	2	0	Livelihood	2	4	1	2	2	2	0	2	1	4	1	2	1	0
199	6 months and above	3	0	1	0	0	0	0	0	1	0	0	0	2	0	0	1	1	0	0	0	1	0	4	0	1	0	0	0	1	0		2	1	MIYCAN	2	4	1	2	2	2	0	2	1	2	1	1	1	0
200	6 months and above	4	1	1	0	0	0	0	1	1	0	0	1 3 4	3	0	1	0	1	0	0	0	0	1	2	0	1	1	0	0	1	0	1	4	0	Livelihood	1	1	1	2	2	2	0	2	1	5	1	3	2	0
201	6 months and above	4	1	1	0	0	0	0	0	1	0	0	1 4	2	0	1	0	1	0	0	0	0	1	1	0	1	1	0	0	0	0		2	0	Livelihood	2	4	1	2	2	2	0	2	1	4	1	2	1	0
202	6 months and above	3	1	1	1	0	0	0	0	0	0	0	1	3	0	1	0	1	0	0	0	0	1	1	0	1	0	0	0	1	0	1	3	0	Livelihood	3	4	1	2	2	2	0	2	1	5	1	1	1	0
203	6 months and above	3	0	1	0	0	0	0	0	1	0	0	0	2	0	0	1	1	0	0	1	0	0	1	0	1	0	0	0	0	0		1	0	Livelihood	1	1	1	1	1	1	3	1	2	8	2	1	1	0
204	6 months and above	3	1	1	0	0	0	0	0	0	0	0	0	1	0	0	1	1	0	0	0	1	0	1	0	1	1	0	0	1	0	1	4	0	Livelihood	2	4	1	2	2	2	0	2	1	3	1	1	1	0
205	6 months and above	6	1	1	0	0	0	0	0	1	0	0	0	2	0	0	1	1	0	0	1	0	0	3	0	1	1	0	0	0	0		2	0	Livelihood	1	1	1	2	2	2	0	2	1	5	1	2	1	0
206	6 months and above	2	1	1	0	0	0	0	0	0	0	0	0	1	0	1	0	1	0	0	0	0	1	1	0	1	0	0	0	0	0	1	2	1	MIYCAN	1	1	1	2	2	2	0	2	1	3	1	1	1	0
207	6 months and above	3	0	1	0	0	0	1	0	0	0	0	0	2	0	0	1	1	0	0	0	1	0	1	0	1	0	0	0	0	0	1	2	0	Livelihood	1	1	1	1	1	1	3	1	2	4	1	1	1	1
208	6 months and above	3	2	1	0	0	0	0	0	0	0	0	0	1	0	1	0	1	0	0	0	0	1	4	0	1	1	0	0	1	0	1	4	0	Livelihood	1	1	1	3	3	3	0	2	1	9	2	2	1	0
209	6 months and above	1	1	1	0	0	0	0	0	0	0	0	0	1	0	0	0	0	0	0	0	0	0	1	0	1	0	0	0	1	0		2	0	Livelihood	1	1	1	2	2	2	0	2	1	8	2	2	1	0
210	6 months and above	3	0	1	0	0	0	0	0	1	0	0	0	2	0	0	1	1	0	0	0	1	0	1	0	1	0	0	0	0	0		1	0	Livelihood	3	4	1	1	1	1	3	1	2	4	1	1	1	0
211	6 months and above	3	1	1	0	0	0	0	0	0	0	0	0	1	0	1	0	1	0	0	0	0	1	1	0	1	0	0	0	0	0		1	1	MIYCAN	3	4	1	2	2	2	0	2	1	8	2	1	1	0
212	6 months and above	6	1	1	0	0	0	0	0	0	0	0	0	1	0	1	0	1	0	0	0	0	1	3	0	1	0	0	0	1	0	1	3	0	Livelihood	3	4	1	2	2	2	0	2	1	8	2	2	1	0
213	6 months and above	4	0	1	0	0	0	0	0	0	0	0	0	1	0	1	0	1	0	0	0	0	1	1	0	1	1	0	0	0	0	1	3	0	Livelihood	2	4	1	1	1	1	3	1	2	7	2	1	1	0
214	6 months and above	6	1	1	0	0	0	0	0	1	0	0	0	2	0	0	1	1	0	0	1	0	0	1	0	1	0	0	0	1	0		2	0	Livelihood	1	1	1	2	2	2	0	2	1	4	1	2	1	0
215	6 months and above	5	1	1	0	0	0	1	0	0	0	0	0	2	0	0	1	1	0	0	0	1	0	2	0	1	0	0	0	0	0	1	2	0	Livelihood	3	4	1	2	2	2	0	2	1	6	1	1	1	0
216	6 months and above	3	0	1	0	0	0	0	0	1	0	0	0	2	0	0	1	1	0	1	0	0	1	1	0	1	0	0	0	1	0	1	3	0	Livelihood	1	1	1	2	2	2	0	2	1	4	1	1	1	0
217	6 months and above	3	0	1	0	0	0	0	0	1	0	0	0	2	0	0	1	1	0	1	0	0	1	1	0	1	0	0	0	0	0	1	2	0	Livelihood	1	1	1	2	2	2	0	2	1	5	1	1	1	0
218	6 months and above	5	1	1	0	0	0	1	0	1	0	0	0	3	0	0	1	1	0	0	0	1	0	1	0	0	1	0	0	0	0	1	2	0	Livelihood	2	4	1	2	2	2	0	2	1	5	1	1	1	0
219	6 months and above	0	1	1	0	0	0	0	0	1	1	0	0	3	0	0	0	0	0	0	0	0	0	5	0	1	0	0	0	0	0		1	0	Livelihood	1	1	1	1	1	1	3	1	1	5	1	3	2	0
220	6 months and above	0	1	0	0	0	0	0	0	0	0	0	0	0	0	0	0	0	0	0	0	0	0	1	0	0	0	0	0	0	0	1	1	0	Livelihood	2	4	1	2	2	2	0	2	1	10	2	1	1	0
221	6 months and above	1	1	1	0	0	0	0	0	0	0	0	0	1	0	0	0	0	0	0	0	0	0	1	0	0	0	0	0	0	0	1	1	1	MIYCAN	2	4	1	1	1	1	3	1	2	3	1	1	1	0
222	6 months and above	6	0	1	0	0	0	0	0	0	0	0	0	1	0	0	1	1	0	0	0	1	0	1	0	0	0	0	0	0	0	1	1	0	Livelihood	2	4	1	2	2	2	0	2	1	5	1	2	1	0
223	6 months and above	3	1	1	0	0	0	0	0	0	0	0	0	1	0	1	0	1	0	0	0	0	1	1	0	1	1	0	0	0	0	1	3	0	Livelihood	1	1	1	2	2	2	0	2	1	4	1	2	1	0
224	3-5 months	2	0	1	0	0	0	1	0	0	0	0	0	2	0	0	0	0	0	0	0	0	0	1	0	1	0	0	0	1	0		2	0	Livelihood	2	4	1	1	1	1	3	1	2	3	1	1	1	0
225	6 months and above	2	1	1	0	0	0	0	0	0	0	0	0	1	0	0	0	0	0	0	0	0	0	2	0	1	1	0	0	0	0	1	3	0	Livelihood	3	4	1	2	2	2	0	2	1	6	1	3	2	0
226	6 months and above	2	0	1	0	0	0	0	0	1	0	0	0	2	0	0	0	0	0	0	0	0	0	1	0	1	0	0	0	0	0		1	0	Livelihood	1	1	1	3	3	3	0	1	2	3	1	1	1	0
227	6 months and above	6	1	1	0	0	0	1	0	1	0	0	0	3	0	0	1	1	0	0	1	0	0	2	0	1	1	0	0	1	0		3	1	MIYCAN	2	4	1	2	2	2	0	2	1	4	1	2	1	0
228	6 months and above	5	1	1	0	0	0	0	0	1	0	0	0	2	0	0	1	1	0	0	1	0	0	1	0	1	0	0	0	0	0		1	1	MIYCAN	2	4	1	2	2	2	0	1	1	5	1	2	1	0
229	3-5 months	4	1	1	0	0	0	0	0	0	0	0	0	1	0	0	1	1	0	1	0	0	1	1	0	1	1	0	0	0	0	1	3	1	MIYCAN	3	4	1	2	2	2	0	2	1	3	1	1	1	0
230	6 months and above	5	1	1	0	0	0	0	1	0	0	0	0	2	0	0	1	1	0	0	0	1	0	1	0	1	0	0	0	1	0	1	3	0	Livelihood	1	1	1	2	2	2	0	1	1	4	1	2	1	0
231	6 months and above	6	1	1	0	0	0	1	1	1	0	0	0	4	1	1	0	1	1	0	0	0	1	3	0	1	1	0	0	0	0		2	1	MIYCAN	3	4	1	2	2	2	0	2	1	3	1	1	1	0
232	6 months and above	3	1	1	0	0	0	0	0	1	0	0	0	2	0	0	1	1	0	0	1	0	0	1	0	1	0	0	0	0	0		1	1	MIYCAN	2	4	1	2	2	2	0	1	1	7	2	2	1	0
233	6 months and above	5	1	1	0	0	0	0	0	0	0	0	0	1	0	1	0	1	0	0	0	0	1	1	0	0	0	0	0	1	0	1	2	1	MIYCAN	1	1	1	2	2	2	0	1	1	3	1	1	1	0
234	6 months and above	3	1	1	0	0	0	0	0	1	0	0	0	2	0	1	0	1	0	0	0	0	1	1	0	1	0	0	0	1	0		2	0	Livelihood	2	4	1	2	2	2	0	2	1	4	1	2	1	0
235	6 months and above	5	1	1	0	0	0	0	0	0	0	0	0	1	0	0	1	1	0	1	0	0	1	4	0	1	1	0	0	0	0		2	1	MIYCAN	1	1	1	1	1	1	3	2	1	11	2	2	1	0
236	6 months and above	1	1	1	1	0	0	1	0	0	0	0	1	4	1	0	0	0	0	0	0	0	0	4	0	1	0	0	0	0	0	1	2	1	MIYCAN	3	4	1	1	1	1	3	2	1	7	2	2	1	0
237	6 months and above	6	1	1	0	0	1	0	0	0	0	0	1	3	0	0	1	1	0	0	0	1	0	5	0	1	0	0	0	1	0	1	3	1	MIYCAN	3	4	1	2	2	2	0	2	1	4	1	2	1	0
238	6 months and above	2	0	1	0	0	0	1	0	0	0	0	0	2	0	0	0	0	0	0	0	0	0	1	0	1	0	0	0	1	0		2	0	Livelihood	1	1	1	1	1	1	3	1	1	6	1	1	1	0
239	3-5 months	3	1	1	0	0	0	0	0	0	0	0	0	1	0	1	0	1	0	0	0	0	1	1	0	1	1	0	0	0	0	1	3	1	MIYCAN	3	4	1	2	2	2	0	2	1	4	1	2	1	0
240	3-5 months	3	1	1	0	0	0	0	0	0	0	0	0	1	0	1	0	1	0	0	0	0	1	1	0	0	0	0	0	1	0	1	2	0	Livelihood	1	1	1	3	3	3	0	1	2	4	1	1	1	0
241	6 months and above	2	0	1	0	0	0	1	0	0	0	0	0	2	0	0	0	0	0	0	0	0	0	1	0	1	0	0	0	0	0	1	2	0	Livelihood	2	4	1	1	1	1	3	1	2	3	1	1	1	0
242	3-5 months	4	1	1	1	0	0	0	0	0	0	0	1	3	0	1	0	1	0	0	0	0	1	4	0	1	0	0	0	0	0	1	2	1	MIYCAN	1	1	1	1	1	1	3	2	1	6	1	1	1	0
243	6 months and above	5	1	0	0	0	0	1	0	0	0	1	0	2	0	1	0	1	0	0	0	0	1	1	0	1	0	0	0	1	0	1	3	0	Livelihood	1	1	1	2	2	2	0	1	1	9	2	2	1	0
244	6 months and above	3	1	1	0	0	0	0	0	0	0	1	0	2	0	1	0	1	0	0	0	0	1	1	0	0	0	0	0	0	0	1	1	0	Livelihood	2	4	1	2	2	2	0	2	1	7	2	2	1	1
245	6 months and above	2	0	1	0	1	0	0	0	0	0	0	1	3	0	0	0	0	0	0	0	0	0	1	0	1	0	0	0	0	0		1	0	Livelihood	2	4	1	3	3	3	0	1	2	5	1	1	1	0
246	6 months and above	4	0	1	0	0	1	0	0	0	0	0	1	3	0	0	1	1	0	0	0	1	0	1	0	0	0	0	0	0	0	1	1	0	Livelihood	1	1	1	3	3	3	0	1	2	3	1	1	1	0
247	6 months and above	6	1	0	0	0	0	0	1	0	0	0	0	1	0	1	0	1	0	0	0	0	1	3	0	0	0	0	0	1	0	1	2	0	Livelihood	2	4	1	2	2	2	0	1	1	3	1	1	1	0
248	6 months and above	2	1	1	1	0	0	0	0	0	0	0	1	3	0	0	0	0	0	0	0	0	0	2	0	1	1	0	0	0	0	1	3	0	Livelihood	3	4	1	2	2	2	0	2	1	7	2	1	1	0
249	6 months and above	2	0	1	0	1	0	0	0	0	0	0	1	3	0	0	0	0	0	0	0	0	0	1	0	0	0	0	0	1	0	1	2	0	Livelihood	1	1	1	3	3	3	0	1	2	5	1	1	1	0
250	6 months and above	5	0	1	0	0	0	0	1	0	0	0	0	2	0	0	1	1	0	0	0	1	0	3	0	1	1	0	0	0	0	1	3	0	Livelihood	1	1	1	2	2	2	0	2	1	4	1	2	1	0
251	6 months and above	2	1	1	1	0	0	1	0	0	0	0	1	4	1	0	0	0	0	0	0	0	0	2	0	1	0	0	0	0	0		1	1	MIYCAN	3	4	1	2	2	2	0	2	1	6	1	2	1	0
252	6 months and above	3	1	1	0	0	0	0	1	0	0	0	0	2	0	1	0	1	0	0	0	0	1	3	0	1	1	0	0	0	0		2	0	Livelihood	2	4	1	2	2	2	0	2	1	3	1	1	1	0
253	6 months and above	2	1	1	0	1	0	0	0	0	0	0	1	3	0	0	0	0	0	0	0	0	0	4	0	0	0	0	0	1	0	1	2	1	MIYCAN	1	1	1	2	2	2	0	2	1	5	1	3	2	0
254	6 months and above	2	0	1	0	1	0	0	0	0	0	0	1	3	0	0	0	0	0	0	0	0	0	1	0	1	0	0	0	0	0	1	2	0	Livelihood	3	4	1	1	1	1	3	1	2	4	1	1	1	0
255	6 months and above	3	1	1	0	0	1	0	0	0	0	0	1	3	0	0	1	1	0	0	0	1	0	2	0	1	1	0	0	0	0	1	3	0	Livelihood	2	4	1	1	1	1	3	2	1	6	1	2	1	0
256	6 months and above	3	1	1	0	0	0	0	0	1	0	0	0	2	0	0	1	1	0	1	0	0	1	1	0	1	1	0	0	0	0	1	3	0	Livelihood	2	4	1	2	2	2	0	2	1	7	2	2	1	0
257	3-5 months	4	1	0	0	0	0	0	1	1	0	0	0	2	0	0	1	1	0	0	0	1	0	1	0	1	1	0	0	0	0		2	0	Livelihood	1	1	1	1	1	1	3	2	1	5	1	2	1	0
258	6 months and above	5	1	1	0	1	0	0	0	0	0	0	1	3	0	0	1	1	0	0	1	0	0	2	0	1	1	0	0	0	0		2	1	MIYCAN	2	4	1	2	2	2	0	2	1	6	1	2	1	0
259	6 months and above	2	0	1	0	1	0	0	0	0	0	0	1	3	0	0	0	0	0	0	0	0	0	1	0	1	1	0	0	0	0		2	0	Livelihood	2	4	1	1	1	1	3	1	2	8	2	1	1	0
260	6 months and above	2	1	1	1	0	0	0	0	0	0	0	1	3	0	0	0	0	0	0	0	0	0	2	0	0	0	0	0	1	0	1	2	1	MIYCAN	2	4	1	2	2	2	0	2	1	6	1	1	1	0
261	6 months and above	3	0	1	0	1	0	0	0	0	0	0	1	3	0	0	1	1	0	0	1	0	0	1	0	1	1	0	0	0	0		2	0	Livelihood	1	1	1	1	1	1	3	1	2	7	2	1	1	0
262	6 months and above	4	1	1	0	0	0	1	0	1	0	0	0	3	0	0	1	1	0	0	1	0	0	1	0	1	0	0	0	0	0	1	2	1	MIYCAN	3	4	1	1	1	1	3	2	1	4	1	1	1	0
263	6 months and above	4	1	0	0	0	0	0	1	0	0	0	0	1	0	1	0	1	0	0	0	0	1	1	0	1	0	0	0	0	0	1	2	1	MIYCAN	2	4	1	2	2	2	0	1	1	8	2	2	1	0
264	6 months and above	2	1	1	0	0	0	1	0	1	0	0	0	3	0	0	0	0	0	0	0	0	0	3	0	1	1	0	0	0	0		2	0	Livelihood	3	4	1	2	2	2	0	2	1	4	1	2	1	0
265	3-5 months	2	0	1	0	0	1	0	0	0	0	0	1	3	0	0	0	0	0	0	0	0	0	1	0	0	0	0	0	1	0		1	0	Livelihood	1	1	1	1	1	1	3	1	2	4	1	1	1	0
266	6 months and above	3	1	0	0	0	0	0	1	0	0	0	0	1	0	1	0	1	0	0	0	0	1	2	0	1	1	0	0	1	0	1	4	1	MIYCAN	3	4	1	2	2	2	0	2	1	6	1	3	2	0
267	6 months and above	2	0	1	0	0	0	0	0	1	0	0	0	2	0	0	0	0	0	0	0	0	0	1	0	1	1	0	0	0	0		2	0	Livelihood	1	1	1	1	1	1	3	1	2	3	1	1	1	0
268	3-5 months	3	1	1	0	0	1	0	0	0	0	0	1	3	0	0	1	1	0	0	0	1	0	2	0	1	0	0	0	1	0	1	3	1	MIYCAN	1	1	1	2	2	2	0	2	1	3	1	1	1	0
269	6 months and above	6	1	1	0	0	1	0	1	1	1	0	1	6	1	0	1	1	1	0	0	1	0	1	0	0	0	0	0	0	0	1	1	1	MIYCAN	2	4	1	2	2	2	0	2	1	3	1	1	1	0
270	6 months and above	3	0	1	0	1	0	0	0	0	0	0	1	3	0	0	1	1	0	0	1	0	0	1	0	1	1	0	0	0	0		2	0	Livelihood	1	1	1	1	1	1	3	1	2	4	1	1	1	0
271	6 months and above	4	1	1	0	1	0	0	0	0	0	0	1	3	0	0	1	1	0	0	1	0	0	1	0	1	0	0	0	0	0		1	0	Livelihood	1	1	1	2	2	2	0	2	1	4	1	2	1	0
272	6 months and above	2	1	1	0	1	0	0	0	0	0	0	1	3	0	0	0	0	0	0	0	0	0	1	0	0	1	0	0	0	0		1	0	Livelihood	2	4	1	2	2	2	0	1	1	5	1	3	2	0
273	6 months and above	2	1	1	1	0	0	0	0	0	0	0	1	3	0	0	0	0	0	0	0	0	0	1	0	1	1	0	0	0	0		2	0	Livelihood	2	4	1	3	3	3	0	1	2	5	1	1	1	0
274	6 months and above	2	0	1	0	0	1	0	0	0	0	0	1	3	0	0	0	0	0	0	0	0	0	1	0	0	1	0	0	0	0	1	2	0	Livelihood	1	1	1	1	1	1	3	1	2	6	1	1	1	0
275	6 months and above	3	1	1	1	0	0	0	0	0	0	0	1	3	0	1	0	1	0	0	0	0	1	1	0	1	0	0	0	1	0		2	1	MIYCAN	2	4	1	2	2	2	0	2	1	4	1	2	1	0
276	6 months and above	2	1	1	0	1	0	0	0	0	0	0	1	3	0	0	0	0	0	0	0	0	0	1	0	0	1	0	0	0	0	1	2	0	Livelihood	2	4	1	2	2	2	0	2	1	5	1	3	2	0
277	6 months and above	3	1	1	1	0	0	0	0	0	0	1	1	4	1	0	1	1	1	1	0	0	1	3	0	0	1	0	0	0	0		1	1	MIYCAN	3	4	1	1	1	1	3	2	1	4	1	2	1	0
278	6 months and above	2	0	1	0	0	1	0	0	0	0	0	1	3	0	0	0	0	0	0	0	0	0	1	0	0	1	0	0	0	0		1	0	Livelihood	2	4	1	1	1	1	3	1	2	5	1	1	1	0
279	6 months and above	5	1	1	0	0	0	0	0	1	0	0	0	2	0	0	1	1	0	1	0	0	1	3	0	1	1	0	0	0	0		2	0	Livelihood	1	1	1	2	2	2	0	2	1	3	1	1	1	0
280	3-5 months	2	0	1	0	0	1	0	0	0	0	0	1	3	0	0	0	0	0	0	0	0	0	1	0	1	0	0	0	0	0	1	2	1	MIYCAN	3	4	1	1	1	1	3	1	2	5	1	1	1	0
281	6 months and above	6	1	1	0	0	0	0	0	0	0	0	0	1	0	0	1	1	0	0	1	0	0	3	0	1	1	0	0	0	0	1	3	1	MIYCAN	2	4	1	2	2	2	0	2	1	5	1	3	2	0
282	3-5 months	2	0	1	0	0	1	0	0	0	0	0	1	3	0	0	0	0	0	0	0	0	0	1	0	1	1	0	0	0	0	1	3	0	Livelihood	3	4	1	1	1	1	3	1	2	5	1	1	1	0
283	6 months and above	4	0	1	0	0	0	0	0	1	1	1	0	4	1	0	1	1	1	0	1	0	0	2	0	1	0	0	0	1	0	1	3	1	MIYCAN	1	1	1	2	2	2	0	1	1	3	1	1	1	0
284	6 months and above	4	1	1	0	0	0	1	0	0	0	0	0	2	0	0	1	1	0	0	0	1	0	1	0	1	0	0	0	0	0	1	2	0	Livelihood	3	4	1	2	2	2	0	2	1	5	1	1	1	0
285	6 months and above	3	1	1	0	0	0	1	0	0	0	0	1 2	2	0	0	1	1	0	0	1	0	0	1	0	1	1	0	0	0	0		2	1	MIYCAN	3	4	1	2	2	2	0	2	1	4	1	1	1	0
286	6 months and above	2	0	1	0	0	1	0	0	0	0	0	1	3	0	0	0	0	0	0	0	0	0	1	0	1	0	0	0	0	0		1	0	Livelihood	3	4	1	1	1	1	3	1	2	5	1	1	1	0
287	6 months and above	4	1	1	0	1	0	0	0	1	0	0	1	4	1	0	1	1	1	0	1	0	0	1	0	0	1	0	0	0	0	1	2	0	Livelihood	1	1	1	1	1	1	3	1	1	3	1	1	1	0
288	6 months and above	4	0	1	0	0	1	0	0	0	0	0	1	3	0	0	1	1	0	0	0	1	0	1	0	1	1	0	0	0	0	1	3	1	MIYCAN	1	1	1	1	1	1	3	1	2	5	1	1	1	0
289	6 months and above	4	1	1	0	0	1	0	0	0	0	0	1	3	0	0	1	1	0	0	0	1	0	1	0	1	0	0	0	0	0		1	1	MIYCAN	2	4	1	2	2	2	0	2	1	3	1	1	1	0
290	6 months and above	4	1	0	0	1	0	0	0	0	0	0	1	2	0	0	1	1	0	0	1	0	0	4	0	1	0	0	0	1	0	1	3	1	MIYCAN	1	1	1	2	2	2	0	2	1	6	1	2	1	0
291	6 months and above	3	1	1	0	0	1	0	0	0	1	0	1	4	1	0	1	1	1	0	0	1	0	2	0	1	0	0	0	0	0	1	2	1	MIYCAN	3	4	1	2	2	2	0	2	1	5	1	2	1	0
292	6 months and above	3	1	0	1	0	0	1	0	0	0	1	1	4	1	0	1	1	1	1	0	0	1	3	0	1	0	0	0	0	0		1	0	Livelihood	2	4	1	2	2	2	0	2	1	3	1	1	1	0
293	6 months and above	6	0	1	0	0	0	1	1	0	0	0	0	3	0	0	1	1	0	0	0	1	0	1	0	1	1	1	0	1	0	1	5	0	Livelihood	1	1	1	2	2	2	0	1	1	4	1	1	1	0
294	6 months and above	5	1	1	0	0	1	1	0	0	0	0	1	4	1	0	1	1	1	0	0	1	0	1	0	1	1	0	0	1	0		3	0	Livelihood	1	1	1	2	2	2	0	1	1	8	2	1	1	0
295	6 months and above	2	1	1	0	0	0	0	0	0	0	0	0	1	0	1	0	1	0	0	0	0	1	1	0	0	1	0	0	0	0		1	0	Livelihood	1	1	1	3	3	3	0	1	2	4	1	1	1	0
296	6 months and above	4	0	1	0	0	1	0	0	0	1	0	1	4	1	0	1	1	1	0	0	1	0	1	0	1	1	0	0	1	0	1	4	0	Livelihood	1	1	1	2	2	2	0	2	1	5	1	1	1	0
297	6 months and above	5	1	1	0	1	0	0	0	0	0	0	1	3	0	0	1	1	0	0	1	0	0	2	0	1	0	0	0	0	0		1	1	MIYCAN	2	4	1	1	1	1	3	2	1	6	1	3	2	0
298	6 months and above	5	1	1	0	0	1	1	0	0	0	0	1	4	1	0	1	1	1	0	0	1	0	1	0	1	1	0	0	1	0	1	4	1	MIYCAN	2	4	1	2	2	2	0	2	1	8	2	1	1	0
299	6 months and above	4	1	1	1	0	0	0	0	0	0	0	1	3	0	0	1	1	0	1	0	0	1	1	0	1	0	0	0	1	0	1	3	1	MIYCAN	1	1	1	1	1	1	3	2	1	3	1	1	1	0
300	6 months and above	3	1	1	0	0	0	0	0	1	1	0	0	3	0	0	1	1	0	0	1	0	0	2	0	1	0	0	0	1	0		2	1	MIYCAN	3	4	1	2	2	2	0	2	1	8	2	1	1	0
301	3-5 months	2	1	1	0	0	0	0	0	0	0	0	0	1	0	0	0	0	0	0	0	0	0	1	0	0	1	0	0	0	0		1	0	Livelihood	1	1	1	2	2	2	0	2	1	8	2	1	1	0
302	6 months and above	3	1	1	1	0	0	0	0	0	0	0	1	3	0	0	1	1	0	1	0	0	1	1	0	1	0	0	0	0	0		1	0	Livelihood	3	4	1	1	1	1	3	2	1	6	1	1	1	0
303	6 months and above	3	1	1	0	1	0	0	0	1	0	0	1	4	1	0	1	1	1	0	1	0	0	1	0	1	0	0	0	1	0	1	3	0	Livelihood	1	1	1	3	3	3	0	2	1	4	1	1	1	0
304	6 months and above	3	1	1	0	0	0	1	0	0	0	0	0	2	0	0	1	1	0	0	1	0	0	1	0	1	0	0	0	1	0		2	1	MIYCAN	2	4	1	2	2	2	0	2	1	9	2	2	1	0
305	6 months and above	3	0	1	0	0	1	1	0	0	0	0	1	4	1	0	1	1	1	0	0	1	0	1	0	1	0	0	0	1	0		2	1	MIYCAN	2	4	1	2	2	2	0	2	1	9	2	2	1	0
306	6 months and above	3	1	1	0	1	0	0	0	1	0	0	1	4	1	0	1	1	1	0	1	0	0	1	0	1	1	0	0	1	0	1	4	0	Livelihood	3	4	1	2	2	2	0	2	1	7	2	3	2	0
307	6 months and above	3	0	1	0	0	1	0	0	0	0	0	1	3	0	0	1	1	0	0	0	1	0	1	0	1	0	0	0	0	0		1	0	Livelihood	2	4	1	2	2	2	0	2	1	4	1	1	1	0
308	6 months and above	4	0	1	0	0	1	0	0	0	1	0	1	4	1	0	1	1	1	0	0	1	0	1	0	1	0	0	0	0	0	1	2	0	Livelihood	1	1	1	2	2	2	0	2	1	8	2	1	1	0
309	6 months and above	4	0	1	0	0	1	0	0	0	1	0	1	4	1	0	1	1	1	0	0	1	0	5	0	0	0	0	0	0	0	1	1	0	Livelihood	1	1	1	2	2	2	0	2	1	6	1	1	1	0
310	6 months and above	3	1	1	1	0	0	0	0	0	1	0	1	4	1	0	1	1	1	1	0	0	1	1	0	1	0	0	0	0	0		1	0	Livelihood	2	4	1	2	2	2	0	2	1	8	2	2	1	0
311	6 months and above	3	1	1	1	0	0	0	0	0	0	0	1	3	0	0	1	1	0	1	0	0	1	1	0	0	0	0	0	1	0	1	2	0	Livelihood	1	1	1	1	1	1	3	1	1	4	1	2	1	0
312	6 months and above	4	0	1	0	0	1	0	0	0	1	0	1	4	1	0	1	1	1	0	0	1	0	4	0	1	0	0	0	0	0	1	2	1	MIYCAN	2	4	1	2	2	2	0	1	1	5	1	1	1	0
313	3-5 months	4	0	1	0	0	1	0	0	0	0	0	1	3	0	0	1	1	0	0	0	1	0	1	0	1	0	0	0	0	0		1	0	Livelihood	1	1	1	2	2	2	0	1	2	4	1	1	1	0
314	6 months and above	3	1	1	0	1	0	0	0	0	0	0	1	3	0	0	1	1	0	0	1	0	0	1	0	1	0	0	0	0	0	1	2	1	MIYCAN	2	4	1	2	2	2	0	1	1	4	1	1	1	0
315	6 months and above	6	1	1	0	0	1	0	0	1	0	1	1	5	1	0	1	1	1	0	0	1	0	2	0	0	0	0	0	1	0	1	2	0	Livelihood	3	4	1	2	2	2	0	2	1	7	2	2	1	0
316	6 months and above	3	1	1	0	0	0	0	0	1	0	0	0	2	0	0	1	1	0	0	0	1	0	1	0	0	0	0	0	0	0	1	1	1	MIYCAN	3	4	1	2	2	2	0	2	1	6	1	2	1	0
317	6 months and above	4	0	1	0	0	0	1	0	0	0	0	0	2	0	0	1	1	0	0	0	1	0	1	0	1	1	0	0	1	0	1	4	0	Livelihood	1	1	1	1	1	1	3	1	2	6	1	1	1	0
318	6 months and above	6	1	0	0	0	0	0	1	0	0	0	0	1	0	0	1	1	0	0	0	1	0	3	0	1	0	0	0	0	0	1	2	0	Livelihood	1	1	1	2	2	2	0	2	2	3	1	1	1	0
319	6 months and above	4	1	1	0	0	0	0	1	1	0	0	0	3	0	0	1	1	0	0	0	1	0	1	0	0	1	0	0	0	0		1	0	Livelihood	2	4	1	1	1	1	3	1	2	4	1	1	1	0
320	6 months and above	3	0	1	0	0	1	0	1	0	0	0	1	4	1	0	1	1	1	0	0	1	0	3	0	1	0	0	0	1	0		2	0	Livelihood	2	4	1	2	2	2	0	1	1	6	1	1	1	0
321	6 months and above	5	1	1	0	1	0	0	0	0	0	0	1	3	0	0	1	1	0	0	1	0	0	1	0	0	0	0	0	0	0	1	1	0	Livelihood	3	4	1	2	2	2	0	1	1	6	1	2	1	0
322	6 months and above	2	0	1	0	0	0	0	0	0	0	0	0	1	0	0	0	0	0	0	0	0	0	1	0	0	0	0	0	1	0	1	2	0	Livelihood	1	1	1	1	1	1	3	1	2	4	1	1	1	1
323	6 months amd above	3	0	1	0	0	0	0	0	1	0	0	0	2	0	0	1	1	0	0	0	1	0	1	0	0	0	0	0	0	0	1	1	0	Livelihood	1	1	1	1	1	1	3	1	2	5	1	1	1	0
324	6 months and above	5	1	1	0	1	0	0	0	0	0	0	1	3	0	0	1	1	0	0	1	0	0	1	0	0	0	0	0	0	0	1	1	1	MIYCAN	2	4	1	2	2	2	0	1	1	6	1	2	1	0
325	6 months and above	5	1	0	0	1	0	0	1	0	0	0	1	3	0	0	1	1	0	0	1	0	0	1	0	0	0	0	0	1	0	1	2	1	MIYCAN	2	4	1	2	2	2	0	1	1	4	1	2	1	0
326	6 months and above	6	1	1	0	0	0	0	1	0	0	0	0	2	0	0	1	1	0	0	1	0	0	1	0	1	0	1	0	1	0	1	4	1	MIYCAN	2	4	1	2	2	2	0	1	1	6	1	1	1	0
327	6 months and above	6	0	1	0	0	1	0	1	0	0	0	1	4	1	0	1	1	1	0	0	1	0	4	0	0	1	0	0	0	0		1	1	MIYCAN	2	4	1	2	2	2	0	1	1	3	1	1	1	0
328	6 months and above	5	0	1	0	1	0	0	1	0	0	0	1	4	1	0	1	1	1	0	1	0	0	1	0	0	0	0	0	1	0	1	2	0	Livelihood	2	4	1	2	2	2	0	1	1	4	1	1	1	0
329	6 months and above	3	0	1	0	0	1	0	0	0	0	0	1	3	0	0	1	1	0	0	0	1	0	1	0	1	0	0	0	0	0	1	2	0	Livelihood	3	4	1	1	1	1	3	1	2	6	1	1	1	0
330	6 months and above	6	1	1	0	1	0	0	1	0	0	1	1	5	1	0	1	1	1	0	1	0	0	1	0	0	0	0	0	0	0	1	1	1	MIYCAN	3	4	1	2	2	2	0	2	1	8	2	2	1	0
331	6 months and above	4	1	1	0	0	0	0	1	1	0	0	0	3	0	0	1	1	0	0	1	0	0	3	0	0	0	0	0	1	0	1	2	1	MIYCAN	3	4	1	2	2	2	0	2	1	3	1	1	1	0
332	6 months and above	6	1	1	0	0	1	0	0	1	0	1	1	5	1	0	1	1	1	0	0	1	0	1	0	1	0	0	0	0	0		1	0	Livelihood	3	4	1	2	2	2	0	1	1	6	1	2	1	0
333	6 months and above	2	0	1	0	0	1	0	0	0	0	0	1	3	0	0	0	0	0	0	0	0	0	1	0	1	0	0	0	0	0		1	0	Livelihood	1	1	1	2	2	2	0	1	1	4	1	1	1	0
334	6 months and above	2	0	1	0	0	0	1	0	0	0	0	0	2	0	0	0	0	0	0	0	0	0	1	0	1	0	0	0	0	0		1	0	Livelihood	2	4	1	1	1	1	3	1	2	4	1	1	1	0
335	6 months and above	3	1	1	0	0	1	0	0	0	0	0	1	3	0	0	1	1	0	0	0	1	0	1	0	1	0	0	0	0	0		1	0	Livelihood	2	4	1	2	2	2	0	2	1	6	1	1	1	0
336	6 months and above	4	1	1	0	0	0	0	0	1	1	0	0	3	0	0	1	1	0	0	0	1	0	3	0	1	0	0	0	0	0		1	1	MIYCAN	2	4	1	2	2	2	0	2	1	6	1	2	1	0
337	6 months and above	5	0	1	0	0	1	0	0	0	0	1	1	4	1	0	1	1	1	0	0	1	0	2	0	0	1	0	0	0	0		1	1	MIYCAN	1	1	1	1	1	1	3	1	2	5	1	1	1	0
338	6 months and above	3	1	1	0	0	0	1	0	1	0	0	0	3	0	0	1	1	0	1	0	0	1	3	0	1	0	0	0	0	0		1	0	Livelihood	1	1	1	2	2	2	0	2	1	4	1	2	1	0
339	6 months and above	2	0	1	0	0	1	0	0	0	0	0	1	3	0	0	0	0	0	0	0	0	0	1	0	1	0	0	0	0	0	1	2	0	Livelihood	1	1	1	1	1	1	3	1	2	3	1	1	1	0
340	6 months and above	2	1	1	1	0	0	0	0	0	0	1	1	4	1	1	0	1	1	0	0	0	1	1	0	1	1	0	0	0	0		2	1	MIYCAN	1	1	1	2	2	2	0	2	1	3	1	1	1	0
341	3-5 months	2	0	1	0	0	1	0	0	0	0	0	1	3	0	0	0	0	0	0	0	0	0	1	0	0	0	0	0	1	0		1	1	MIYCAN	3	4	1	1	1	1	3	1	2	4	1	1	1	0
342	6 months and above	3	0	1	0	0	1	0	0	0	0	0	1	3	0	0	1	1	0	0	0	1	0	5	0	1	1	0	0	1	0		3	0	Livelihood	2	4	1	3	3	3	0	1	2	7	2	1	1	0
343	6 months and above	5	1	1	1	0	0	1	0	0	0	0	1	4	1	0	1	1	1	1	0	0	1	1	0	1	0	0	0	0	0		1	1	MIYCAN	3	4	1	2	2	2	0	2	1	4	1	2	1	0
344	6 months and above	6	1	0	0	0	0	0	1	0	0	0	0	1	0	1	0	1	0	0	0	0	1	1	0	1	1	0	0	0	0		2	0	Livelihood	2	4	1	2	2	2	0	2	1	3	1	1	1	0
345	6 months and above	4	1	1	0	1	0	0	0	1	0	0	1	4	1	0	1	1	1	0	1	0	0	1	0	1	1	0	0	0	0	1	3	1	MIYCAN	2	4	1	2	2	2	0	2	1	6	1	2	1	0
346	6 months and above	2	1	0	0	0	0	1	0	0	1	0	0	2	0	1	0	1	0	0	0	0	1	1	0	1	0	0	0	0	0		1	0	Livelihood	1	1	1	2	2	2	0	2	1	7	2	3	2	0
347	3-5 months	3	1	1	0	1	0	1	0	1	0	0	1	5	1	0	1	1	1	0	1	0	0	1	0	0	0	0	0	0	0	1	1	0	Livelihood	1	1	1	2	2	2	0	2	1	7	2	3	2	0
348	6 months and above	5	1	1	0	0	1	1	0	0	0	0	1	4	1	0	1	1	1	0	0	1	0	1	0	0	0	0	0	1	0	1	2	1	MIYCAN	3	4	1	1	1	1	3	2	1	10	2	3	2	0
349	6 months and above	4	1	1	0	0	1	0	0	1	0	0	1	4	1	0	1	1	1	0	0	1	0	4	0	1	1	0	0	1	0	1	4	1	MIYCAN	1	1	1	2	2	2	0	2	1	3	1	1	1	0
350	6 months and above	5	1	1	0	0	0	0	1	0	0	0	0	2	0	0	1	1	0	0	0	1	0	1	0	0	0	0	0	0	0	1	1	1	MIYCAN	2	4	1	2	2	2	0	1	1	3	1	1	1	0
351	6 months and above	2	1	1	0	0	0	0	0	0	0	0	0	1	0	0	0	0	0	0	0	0	0	1	0	1	0	0	0	1	0	1	3	0	Livelihood	3	4	1	2	2	2	0	2	1	3	1	1	1	0
352	6 months and above	3	1	1	0	0	0	0	0	1	1	0	0	3	0	0	1	1	0	0	1	0	0	3	0	1	0	0	0	0	0		1	0	Livelihood	2	4	1	2	2	2	0	2	1	5	1	2	1	0
353	6 months and above	5	1	1	0	0	0	0	1	0	0	0	0	2	0	0	1	1	0	1	0	0	1	4	0	1	0	0	0	0	0		1	1	MIYCAN	2	4	1	2	2	2	0	1	1	5	1	2	1	0
354	6 months and above	5	1	1	0	1	0	0	0	1	0	0	1	4	1	0	1	1	1	0	1	0	0	1	0	1	0	0	0	1	0		2	0	Livelihood	3	4	1	2	2	2	0	2	1	7	2	3	2	0
355	6 months and above	2	1	1	0	0	0	0	0	0	0	0	0	1	0	1	0	1	0	0	0	0	1	1	0	0	0	0	0	0	0	1	1	0	Livelihood	2	4	1	2	2	2	0	2	1	6	1	3	2	0
356	6 months and above	5	1	1	0	0	0	1	0	1	1	0	0	4	1	0	1	1	1	0	0	1	0	1	0	1	1	0	0	0	0	1	3	1	MIYCAN	3	4	1	2	2	2	0	2	1	7	2	2	1	0
357	6 months and above	2	1	1	0	0	0	0	0	1	0	0	0	2	0	0	0	0	0	0	0	0	0	1	0	1	0	0	0	1	0	1	3	0	Livelihood	1	1	1	1	1	1	3	1	2	4	1	1	1	0
358	6 months and above	2	0	1	0	0	1	0	0	0	0	0	1	3	0	0	0	0	0	0	0	0	0	1	0	1	0	0	0	0	0		1	0	Livelihood	1	1	1	2	2	2	0	2	1	6	1	2	1	0
359	6 months and above	0	1	0	0	0	0	0	1	0	0	0	0	1	0	0	0	0	0	0	0	0	0	1	0	1	1	0	0	1	0		3	0	Livelihood	2	4	1	2	2	2	0	2	1	4	1	2	1	0
360	6 months and above	2	1	1	0	0	0	0	0	1	0	0	0	2	0	0	0	0	0	0	0	0	0	1	0	1	0	0	0	0	0	1	2	0	Livelihood	2	4	1	1	1	1	3	1	2	5	1	1	1	0
361	6 months and above	6	1	1	0	1	0	0	0	0	0	0	1	3	0	0	1	1	0	0	1	0	0	2	0	0	0	0	0	1	0		1	1	MIYCAN	2	4	1	2	2	2	0	2	1	5	1	2	1	0
362	6 months and above	3	0	1	0	0	0	0	0	1	0	0	0	2	0	0	1	1	0	0	0	1	0	1	0	0	0	0	0	0	0	1	1	1	MIYCAN	2	4	1	2	2	2	0	2	1	5	1	2	1	0
363	6 months and above	2	0	1	0	0	0	0	0	1	0	0	0	2	0	0	0	0	0	0	0	0	0	1	0	1	0	0	0	0	0		1	0	Livelihood	3	4	1	1	1	1	3	1	2	4	1	1	1	0
364	3-5 months	2	0	1	0	0	1	0	0	0	0	0	1	3	0	0	0	0	0	0	0	0	0	1	0	1	1	0	0	0	0	1	3	0	Livelihood	1	1	1	1	1	1	3	1	2	5	1	1	1	0
365	3-5 months	4	1	1	1	0	0	0	0	0	0	0	1	3	0	0	1	1	0	1	0	0	1	1	0	0	0	0	0	1	0		1	1	MIYCAN	1	1	1	2	2	2	0	1	1	6	1	2	1	0
366	6 months and above	3	1	0	1	0	0	0	0	1	0	0	1	3	0	0	1	1	0	1	0	0	1	1	0	1	1	0	0	0	0	1	3	0	Livelihood	3	4	1	2	2	2	0	2	1	7	2	2	1	0
367	6 months and above	3	1	1	0	0	0	0	0	0	0	0	0	1	0	0	1	1	0	0	1	0	0	1	0	1	1	0	0	0	0		2	1	MIYCAN	2	4	1	2	2	2	0	2	1	6	1	2	1	0
368	6 months and above	3	1	1	0	0	0	0	0	0	0	0	0	1	0	0	1	1	0	0	0	1	0	1	0	1	0	0	0	0	0		1	0	Livelihood	1	1	1	2	2	2	0	1	1	4	1	1	1	0
369	6 months and above	3	0	1	0	1	0	0	0	0	0	1	1	4	1	0	1	1	1	0	1	0	0	1	0	1	1	1	0	1	0	1	5	1	MIYCAN	3	4	1	2	2	2	0	2	1	13	2	2	1	0
370	6 months and above	3	1	1	0	1	0	0	0	0	0	0	1	3	0	0	1	1	0	0	1	0	0	4	0	1	1	0	0	0	0	1	3	1	MIYCAN	1	1	1	1	1	1	3	2	1	5	1	1	1	1
371	6 months and above	4	1	1	0	0	1	0	0	0	0	0	1	3	0	0	1	1	0	0	0	1	0	1	0	1	0	0	0	1	0	1	3	0	Livelihood	1	1	1	1	1	1	3	2	1	7	2	2	1	0
372	6 months and above	6	1	0	0	0	0	0	1	0	0	0	0	1	0	1	0	1	0	0	0	0	1	1	0	0	0	0	0	1	0		1	1	MIYCAN	2	4	1	2	2	2	0	1	1	4	1	1	1	0
373	6 months and above	3	1	1	0	0	1	0	0	0	0	0	1	3	0	0	1	1	0	0	0	1	0	1	0	0	0	0	0	0	0		0	1	MIYCAN	2	4	1	1	1	1	3	1	2	2	1	1	1	0
374	6 months and above	6	1	1	0	0	0	0	1	1	0	0	1 3 4	3	0	0	1	1	0	0	1	0	0	5	0	0	0	0	0	0	0		0	1	MIYCAN	2	4	1	2	2	2	0	2	1	7	2	2	1	0
375	6 months and above	2	0	1	0	0	1	0	0	0	0	0	1	3	0	0	0	0	0	0	0	0	0	1	0	0	0	0	0	0	0		0	1	MIYCAN	3	4	1	1	1	1	3	1	2	4	1	1	1	0
376	6 months and above	3	0	1	0	1	0	0	0	0	0	0	1	3	0	0	1	1	0	0	1	0	0	1	0	0	0	0	0	0	0		0	1	MIYCAN	2	4	1	2	2	2	0	2	1	4	1	1	1	0
377	6 months and above	3	1	1	0	1	0	0	0	0	0	0	1	3	0	0	1	1	0	0	1	0	0	2	0	0	0	0	0	0	0		0	1	MIYCAN	1	1	1	2	2	2	0	2	1	7	2	3	2	0
378	6 months and above	3	1	1	1	0	0	0	0	0	0	0	1	3	0	0	1	1	0	1	0	0	1	1	0	0	0	0	0	0	0		0	0	Livelihood	2	4	1	2	2	2	0	2	1	9	2	3	2	0
379	6 months and above	3	1	1	0	0	0	1	1	0	0	0	0	3	0	0	1	1	0	1	0	0	1	3	0	0	0	0	0	0	0		0	1	MIYCAN	2	4	1	1	1	1	3	2	1	5	1	2	1	0
380	6 months and above	3	1	1	0	1	0	1	0	0	0	0	1	4	1	0	1	1	1	0	1	0	0	3	0	0	0	0	0	0	0		0	1	MIYCAN	3	4	1	1	1	1	3	2	1	4	1	2	1	0
381	6 months and above	3	1	1	0	0	0	1	1	0	0	0	0	3	0	0	1	1	0	1	0	0	1	1	0	0	0	0	0	0	0		0	0	Livelihood	1	1	1	1	1	1	3	1	2	8	2	2	1	0
382	6 months and above	3	1	1	0	1	0	1	0	0	0	0	1	4	1	0	1	1	1	0	1	0	0	1	0	0	0	0	0	0	0		0	0	Livelihood	1	1	1	2	2	2	0	1	1	9	2	1	1	0
383	6 months and above	3	1	1	0	0	1	0	0	0	0	0	1	3	0	0	1	1	0	0	0	1	0	1	0	0	1	0	0	0	0		1	1	MIYCAN	3	4	1	1	1	1	3	1	2	7	2	2	1	0
384	3-5 months	2	1	1	0	0	0	0	0	0	0	0	0	1	0	1	0	1	0	0	0	0	1	1	0	1	0	0	0	0	0		1	1	MIYCAN	1	1	1	2	2	2	0	2	1	11	2	3	2	0
385					50	55	81								71			294	67		80	100	114
386
387
388
389
390
391
392
393
394
395
396
397
398
399
400
401
402
403
404
405
406
[truncated: 24 more columns]
